# Supplementary material for: A One Health approach based on genomics for enhancing the Salmonella enterica surveillance in Colombia
Source: IJID Reg. 2023 Oct 8;9:80–7. doi: 10.1016/j.ijregi.2023.09.008 (PMC10630622; doi:10.1016/j.ijregi.2023.09.008)
Supplement: Supplementary file 5 — Table S1. Similarity analysis of Salmonella spp. isolates from food and clinical compared by serovar, PFGE profile, Location, and antimicrobial resistance (AMR). Table S2. Summary of Salmonella Typhimurium WGS results by clades, antimicrobial resistance, virulence, and MGE. Table S3. Summary of Salmonella Heidelberg WGS results by clades, antimicrobial resistance, virulence, and MGE. [file mmc5.xlsx]

## Sheet: Table 1
Table 1. Summary of Salmonella Enteritidis WGS results by clades, PFGE, antimicrobial resistance, virulence and MGE
Serovar	Clade	# isolates	# Departmets	Range of time (years)	PFGE_Clonal_Group	ATB family	AMR genes / Mutations	Virulence genes	virulence genes related to MGE	Replicon types
S. Enteritidis	SEC-1	11	1	2010-2012	CGE-1 / CGE-2 / Others CGEs	Quinolone	qnrB81 (n=1)	TTSS-SPI-1(a), TTSS-SPI-2(a), T3SS1_effect, T3SS2_effect, T3SS1-T3SS2_effect, T8SS, fimCDFHI, bcfABCDEFG, IpfABCDE, misL, ratB, shdA, sinH, mgtB, mgtC_1, sodCI, acrA, rck, steC, slrP, sspH2, ompA_2, mig-14(b)	-	IncFIB_S (n=11) IncFII_S (n=11) Col156 (n=10) IncFII_Yp (n=3)
	SEC-2	18	7	2010-2016	CGE-1 /CGE-2	Aminoglicoside, sulfa, tetracycline,	aph_6 (n=1), sul2 (n=1), tetA (n=1)	TTSS-SPI-1(a), TTSS-SPI-2(a), T3SS1_effect, T3SS2_effect, T3SS1-T3SS2_effect, T8SS, fimCDFHI, bcfABCDEFG, IpfABCDE, misL, ratB, shdA, sinH, mgtB, mgtC_1, sodCI, acrA, rck, steC, slrP, sspH2, ompA_2, mig-14(b)	irp1 (n=1), ybtU (n=1)	IncFIB_S (n=18) IncFII_S (n=18) Col156 (n=18), IncFII_Yp (n=3)
	SEC-3	34	9	2009-2016	CGE-1 /CGE-2	Aminoglicoside, ß-lactam, quinolone,	aac_3_IV (n=1), aph4_la (n=1), blaCMY_2 (n=1), blaLEN_15 (n=1), qnrB19 (n=2), qnrB81 (n=1)	TTSS-SPI-1(a), TTSS-SPI-2(a), T3SS1_effect, T3SS2_effect, T3SS1-T3SS2_effect, T8SS, fimCDFHI, bcfABCDEFG, IpfABCDE, misL, ratB, shdA, sinH, mgtB, mgtC_1, sodCI, acrA, rck, steC, slrP, sspH2, ompA_2, mig-14(b)	fyuA (n=1), gogB (n=1), irp2 (n=1), ybtE (n=1), ybtP (n=1)	IncFIB_S (n=34) IncFII_S (n=34) Col156 (n=34), IncI_1 (n=2), ColRNAI (n=1), ColpHAD28 (n=2), Col440I (n=1), IncFII_Yp (n=2)
	SEC-4	9	4	2006-2011	CGE-1 /CGE-2	Aminoglycoside, ß-lactam, quinolone,	aadA1 (n=1), blaTEM_95 (n=1), qnrB82 (n=1)	TTSS-SPI-1(a), TTSS-SPI-2(a), T3SS1_effect, T3SS2_effect, T3SS1-T3SS2_effect, T8SS, fimCDFHI, bcfABCDEFG, IpfABCDE, misL, ratB, shdA, sinH, mgtB, mgtC_1, sodCI, acrA, rck, steC, slrP, sspH2, ompA_2, mig-14 (b)	-	IncFIB_S (n=9), IncFII_S (n=9), Col156 (n=9), IncFII_Yp (n=2)
	SEC-5	34	11	1998-2016	CGE-1 / CGE-2 / others CGEs	Aminoglycoside, ß-lactam trimethoprim, sulfonamide, tetracycline	aph_3-lb (n=1), aph_6_ld (n=1), blaTEM_1 (n=1), dfrA14 (n=1), sul2 (n=1), tetA (n=1)	TTSS-SPI-1(a), TTSS-SPI-2(a), T3SS1_effect, T3SS2_effect, T3SS1-T3SS2_effect, T8SS, fimCDFHI, bcfABCDEFG, IpfABCDE, misL, ratB, shdA, sinH, mgtB, mgtC_1, sodCI, acrA, rck, steC, slrP, sspH2, ompA_2, mig-14(b)	-	IncFIB_S (n=34), IncFII_S (n=34), Col156 (n=34), IncFII_Yp (n=7), IncN (n=1)
	SEC-6	28	12	2004-2015	CGE-1 / CGE-2 / others CGEs	Aminoglycoside, ß-lactam trimethoprim, quinolone, sulfonamide, tetracycline, fluoroquinolone	aph_3_lb (n=1), aph_6_ld (n=1), blaTEM_1 (n=1), dfrA14 (n=1), qnrB_81 (n=1), sul2 (n=1), tet_A (n=4), gyrAD87N (n=2)	TTSS-SPI-1(a), TTSS-SPI-2(a), T3SS1_effect, T3SS2_effect, T3SS1-T3SS2_effect, T8SS, fimCDFHI, bcfABCDEFG, IpfABCDE, misL, ratB, shdA, sinH, mgtB, mgtC_1, sodCI, acrA, rck, steC, slrP, sspH2, ompA_2, mig-14(b)	-	IncFIB_S (n=28), IncFII_S (n=28), Col156 (n=28), IncFII_Yp (n=6), IncI_1 (n=2), IncN (n=1)
	SEC-7	12	7	2002-2016	CGE-1 / CGE-2 / others CGEs	Quinolone, tetracycline, fluoroquinolone	qnrB19 (n=1), tetA (n=1), gyrAD87Y (n=1)	TTSS-SPI-1(a), TTSS-SPI-2(a), T3SS1_effect, T3SS2_effect, T3SS1-T3SS2_effect, T8SS, fimCDFHI, bcfABCDEFG, IpfABCDE, misL, ratB, shdA, sinH, mgtB, mgtC_1, sodCI, acrA, rck, steC, slrP, sspH2, ompA_2, mig-14(b)	gogB (n=1)	IncFIB_S (n=12), IncFII_S (n=12), Col156 (n=12), IncFII_Yp (n=2), IncX1.2 (n=6), ColpHAD28 (n=1), Col440I (n=1)
	SEC-8	21	6	1999-2014	CGE-1 / CGE-2 / others CGEs	Aminoglicoside, ß-lactam	aph_6_ld (n=2), blaCMY_2 (n=1)	TTSS-SPI-1(a), TTSS-SPI-2(a), T3SS1_effect, T3SS2_effect, T3SS1-T3SS2_effect, T8SS, fimCDFHI, bcfABCDEFG, IpfABCDE, misL, ratB, shdA, sinH, mgtB, mgtC_1, sodCI, acrA, rck, steC, slrP, sspH2, ompA_2, mig-14(b)	-	IncFIB_S (n=21), IncFII_S (n=21), Col156 (n=20), IncFII_Yp (n=4), ColpVC (n=1), IncI_1 (n=1),
a.The presence of the Salmonella pathogenicity islands are partial in some genes. b.Virulence operons and genes were presente in all isolates, except for ompA_2 gene.

## Sheet: Table S1
Table S1. Similarity analysis of Salmonella spp. isolates from food and clinical compared by Serovar, PFGE profile, Location and Antimicrobial resistance (AMR)
Serovar	# Total isolates	PFGE_food profile	PFGE_clinic profile	# Total isolates by serovar/ PFGE	Location	# Total isolates by serovar/PFGE/location	AMR	# Total isolates by serovar/PFGE/location/AMR	# Related isolates food	# Related isolates clinical	Pearson Similarity coefficient (p< 0,001)
S. Enteritidis	324	X01.0001	X01.0001	211	Bogota (n=75) Atlantico (n=3) Arauca (n=1) Others (n=132)	75	None	61	23	38	0.86
		X01.0006	X01.0038	61	Bogota (n=29) Valle del Cauca (n=6) Risaralda (n=2) Arauca (n=1) Others (n=23)	37	None	33	18	15
		X01.0008	X01.0068	2	Bogota (n=2)	2	None	2	1	1
S. Typhimurium	430	X01.0007	X01.0197	4	Bogota (n=4)	4	CAmcAmpTeStr	4	1	3	0.89
		X01.0004	X01.0237	12	Antioquia (n=6) Bogota (n=3) Boyaca (n=3)	3	TeStr	2	1	1
S. Heidelberg	23	X01.0010	X01.0001/2	7	Bogota (n=5) Santander (n=1) Boyaca (n=1)	6	CipTe	5	4	1	0.79
a. Antibiotics abbreviation: Ampicillin (Amp); Chloramphenicol (C); Amoxicillin-clavulanic acid (Amc); Tetracycline (Te); Streptomycin (Str); Ciprofloxacin (Cip)

## Sheet: Table S2
Table S2. Summary of Salmonella Typhimurium WGS results by clades, PFGE, antimicrobial resistance, virulence and MGE
Serovar	Clade	# isolates	# Departmets	Range of time (years)	PFGE_Clonal_Group	ATB family	AMR genes / Mutations	Virulence genes	virulence genes related to MGE	Replicon types
S. Typhimurium	STC-1	14	5	1999-2016	CGT-1 / others CGTs	Aminoglycoside, ß-lactam trimethoprim, phenicol, colistin, macrolides, quaternary ammonium, quinolone, streptothricin, sulfonamide, tetracycline	aadA13 (n=1), aadA1 (n=2), aph_3_Ia (n=9), aph_3_Ib (n=1), aph_6 (n=1), blaOXA_2 (n=12), dfr7 (n=11), floR (n=3), mcr-5.1 (n=2), mph_B (n=12), qacEdelta1 (n=11), qacG2 (n=1), qnrB19 (n=2), sat2 (n=1), sul1 (n=12), sul2 (n=14), tetA (n=12), tetM (n=1)	TTSS-SPI-1(a) (n=14), TTSS-SPI-2(a) (n=14), T3SS1_effect (n=14), T3SS2_effect (n=14), T3SS1-T3SS2_effect (n=14), T8SS (n=14), fimCDFHI (n=14), bcfABCDEFG (n=14), IpfABCDE (n=14), misL (n=14), ratB (n=14), shdA (n=14), sinH (n=14), mgtB (n=14), mgtC_1 (n=14), acrA (n=1), entF (n=2)	gogB (n=2), grvA (n=14)	Col440I (n=2), colRNAI (n=10), IncC (n=14), IncFIB_S (n=1), IncX1.1/1.2 (n=7), Col_pHAD28 (n=4), ColpVC (n=14)
	STC-2	8	4	2004-2010	CGT-2 / others CGTs	Streptomicin, ß-lactams, phenicol, quaternary ammonium, sulfonamide, tetracycline	aadA2 (n=7), blaCARB_2 (n=8), floR (n=7), qacEdelta1 (n=8), sul1 (n=8), tetA (n=7), tetG (n=7)	TTSS-SPI-1(a) (n=8), TTSS-SPI-2(a) (n=8), T3SS1_effect (n=8), T3SS2_effect (n=8), T3SS1-T3SS2_effect (n=8), T8SS (n=8), fimCDFHI (n=8), bcfABCDEFG (n=8), IpfABCDE (n=8), misL (n=8), ratB (n=8), shdA (n=8), sinH (n=8), mgtB (n=8), mgtC_1 (n=8), pefABCD (n=8), acrA (n=2), rck (n=8), entF (n=3)	gogB (n=8), grvA (n=8)	IncFII_Yp (n=3), IncFIB_S (n=8), IncFII_S (n=8)
	STC-3	13	4	2007-2015	CGT-3 / others CGTs	Aminoglycoside, quinolone, sulfonamida, tetracycline	aac_3_I (n=1), aph3_lb (n=12), aph6_ld (n=12), qnrB19 (n=5), sul2 (n=12), tetA (n=12)	TTSS-SPI-1(a) (n=13), TTSS-SPI-2(a) (n=13), T3SS1_effect (n=13), T3SS2_effect (n=13), T3SS1-T3SS2_effect (n=13), T8SS (n=13), fimCDFHI (n=13), bcfABCDEFG (n=13), IpfABCDE (n=13), misL (n=13), ratB (n=13), shdA (n=13), sinH (n=13), mgtB (n=13), mgtC_1 (n=13), pefABCD (n=3), acrA (n=2), mrkCDF (n=9), entF (n=1)	gogB (n=13), grvA (n=13)	Col440I (n=5), Col156 (n=8), IncQ1 (n=12), IncX1.2 (n=7), IncX1.1/1.4 (n=12), Col_pHAD28 (n=5)
a.The presence of the Salmonella pathogenicity islands (SPI) are partial in some genes.

## Sheet: Table S3
Table S3. Summary of Salmonella Heidelberg WGS results by clades, PFGE, antimicrobial resistance, virulence and MGE
Serovar	Clade	# isolates	# Departmets	Range of time (years)	PFGE_Clonal_Group	ATB family	AMR genes / Mutations	Virulence genes	virulence genes related to MGE	Replicon types
S. Heidelberg	SHC-1	11	4	2009-2017	CGH-1 / other CGHs	Aminoglycosides, ß-lactams, trimethoprim, fosfomycin, ammonium quaternary, quinolone, streptothricin, sulfonamide, tetracycline, fluoroquinolone	aac_3 (n=1), aadA13 (n=3), aph_3_lb (n=3), aph_3_la (n=2), aph_6_ld (n=3), blaCMY_2 (n=2), blaSHV_5 (n=1), blaCTX_M_165 (n=1), blaTEM_1 (n=1), dfrA7 (n=2), fosA7 (n=11), qacEdelta1(n=2), qnrB19 (n=1), qnrB82 (n=1), sat2 (n=2), sul1 (n=2), sul2 (n=11), tetA (n=11), gyrA(S83F) (n=11), parC(T57S) (n=11)	TTSS-SPI-1(a) (n=11), TTSS-SPI-2(a) (n=11), T3SS1_effect (n=11), T3SS2_effect (n=11), T3SS1-T3SS2_effect (n=11), T8SS (n=11), fimCDFHI (n=11), bcfABCDEFG (n=11), IpfABCDE (n=11), misL (n=11), ratB (n=11), shdA (n=11), sinH (n=11), mgtB (n=11), mgtC_1 (n=11), slrP(f) (n=11), sptP(f) (n=11)	ybtS (n=11), ybtX (n=11), ybtQ (n=11), ybtP (n=11), ybtA (n=11), irp1(t)(n=11), irp2 (n=11), ybtUTE (n=11), fyuA (n=11), grvA (n=11), gogB(t) (n=2), cdtB (n=1)	Col156 (n=4), Col440I (n=1), ColRNAI (n=1), IncFII_S (n=1), IncHI2A (n=1), IncI_1 (n=2), IncQ1 (n=1), IncC_1 (n=10), IncX1.1/1.2 (n=10), p0111 (n=2), Col_pHAD28 (n=1), ColpVC (n=2), IncHI2.1 (n=1)
a.The presence of the Salmonella pathogenicity islands (SPI) are partial in some genes.
